# Supplementary material for: Longitudinal Assessment of Sexual Behavior and Relationship Quality During the First Year of the COVID-19 Pandemic in Britain: Findings from a Longitudinal Population Survey (Natsal-COVID)
Source: J Sex Res. 2025 Jan 15:1–11. Online ahead of print. doi: 10.1080/00224499.2024.2432000 (PMC12291618; doi:10.1080/00224499.2024.2432000)
Supplement: Supplemental Material [file HJSR_A_2432000_SM0289.zip]

Archive with 2 entries (2 files):
- HJSR_A_2432000_Supplementary Material.docx
- HJSR_A_2432000_Supplementary Material_2.doc
